# Supplementary material for: Enumeration and Genomic Confirmation of Viable Shiga-Toxin-Producing Escherichia coli from Ground Beef by Integrating Serial Plating with Long-Read Sequencing
Source: Pathogens. 2026 May 27;15(6):573. doi: 10.3390/pathogens15060573 (PMC13306003; doi:10.3390/pathogens15060573)
Supplement: Supplementary file 1 [file pathogens-15-00573-s001.zip]

Archive with 1 entries (1 files):
- pathogens-4187109-supplementary.pdf
